# Supplementary material for: Deep Learning for Bone Mineral Density and T-Score Prediction from Chest X-rays: A Multicenter Study
Source: Biomedicines. 2022 Sep 19;10(9):2323. doi: 10.3390/biomedicines10092323 (PMC9496220; doi:10.3390/biomedicines10092323)
Supplement: Supplementary file 1 [file biomedicines-10-02323-s001.zip]

Archive with 1 entries (1 files):
- biomedicines-1916522-supplementary.pdf
